# Supplementary material for: Seasonal Turnover in Bat Skin Mycobiota: Contrasting Fungal Communities Between Hibernation and Reproduction in Greater Mouse-Eared Bats (Myotis myotis)
Source: Pathogens. 2026 Jan 12;15(1):83. doi: 10.3390/pathogens15010083 (PMC12845230; doi:10.3390/pathogens15010083)
Supplement: Supplementary file 1 [file pathogens-15-00083-s001.zip]

Archive with 1 entries (1 files):
- pathogens-4061693-supplementary.pdf
